# Supplementary material for: A Multi-Site, International Audit of Malnutrition Risk and Energy and Protein Intakes in Patients Undergoing Treatment for Head Neck and Esophageal Cancer: Results from INFORM
Source: Nutrients. 2022 Dec 10;14(24):5272. doi: 10.3390/nu14245272 (PMC9785112; doi:10.3390/nu14245272)
Supplement: Supplementary file 1 [file nutrients-14-05272-s001.zip]

Archive with 1 entries (1 files):
- nutrients-2073009-supplementary.pdf
